# Supplementary material for: Gut Microbiota Profile in Pediatric Patients With Inflammatory Bowel Disease: A Systematic Review
Source: Front Pediatr. 2021 Feb 2;9:626232. doi: 10.3389/fped.2021.626232 (PMC7884334; doi:10.3389/fped.2021.626232)
Supplement: Supplementary file 1 [file Data_Sheet_1.xlsx]

## Sheet: Supplementary Table 1
Supplementary Table 1. Quality assessment of included studies based on the Newcastle-Ottawa Scale for case–control studies
First author	Selection	Comparability	Exposure	Total
Nusbaum2018	4	0	2	6
Sjoberg2017	3	2	2	7
Iwasawa2016	4	1	2	7
Alipour2016	4	2	2	8
Shah2016	3	2	2	7
Michail2012	4	1	2	7
Xue2020	4	0	2	6
Duplaga2020	4	1	2	7
Tang2020	4	2	2	8
Duplaga2019	4	2	2	8
Kansal2019	4	1	2	7
Haberman2018	4	0	2	6
Wang2017	4	1	2	7
Mouzan2018	3	2	2	7
Ijaz2017	4	0	2	6
Assa2016	3	2	2	7
Mottawea2016	3	1	2	6
Wang2016	3	2	2	7
Lewis2015	4	2	2	8
Quince2015	4	1	2	7
Haberman2014	3	1	2	6
Gevers2014	3	2	2	7
Gerasimidis2014	4	1	2	7
Argenio2013	4	2	2	8
Kellermayer2012	3	2	2	7
Kaakoush2012	4	1	2	7
Leach2008	4	1	2	7
Sila2019	4	2	2	8
Olbjørn2019	4	1	2	7
Malham2019	4	1	2	8
Fernandes2019	4	1	2	8
Zhang2018	4	1	2	7
Knoll2016	3	1	2	6
Shaw2016	3	2	2	7
Jacobs2016	3	1	2	6
Maukonen2015	4	0	2	6
Hourigan2015	4	0	2	6
Nwosu2013	3	2	2	7
Aomatsu2012	4	0	2	7
Hansen2012	4	1	2	7
Papa2012	4	1	2	7

## Sheet: Supplementary Table 2
Supplementary Table 2. Gut microbiota alterations in pediatric patients with CD compared to controls at different taxonomies. “↑” = higher α diversity or bacteria are more abundant, in CD compared to control; “↓” = Lower α diversity or bacteria are less abundant, in CD compared to control; “D” = bacterial β-diversity differ between CD patients compared to controls; “N” = No difference in α divers…
Study	Xue	Duplaga	Tang	Duplaga	Wang	Mouzan	Ijaz	Lewis	Quince	Gerasimidis	Kellermayer	Kaakoush	Leach	Malham	Knoll	Jacobs	Maukonen	Nwosu	Aomatsu	Wang	Gevers	Kansal	Haberman	Assa	Haberman	Argenio	Alipour	Hansen	Mottawea	SjoÈberg
Sample	Stool	Stool	Stool	Stool	Stool	Stool	Stool	Stool	Stool	Stool	Stool	Stool	Stool	Stool	Stool	Stool	Stool	Stool	Stool	Ileal biopsy + Stool	Mucosal biopsy + Stool	Ileocolonic biopsy	Ileal biopsy	Ileal biopsy	Ileal biopsy	Ileal biopsy	Ileal biopsy	Ileal biopsy	Mucosal–luminal interface	Duodenal fluid
α-dicersity
Richness	↓	↓	↓	↓	↓	-	↓	↓	↓	↓	N	-	-	↓	↓	↓	↓	↓	-	-	↓	↓	↓	N	-	↓	N	↓	N	N
Diversity	↓	↓	↓	↓	↓	↓	↓	↓	↓	↓	N	-	-	↓	↓	↓	↓	↓	-	-	↓	N	-	N	-	↓	N	↓	N	-
β-diversity	D	D	D	D	D	D	D	D	D	-	D	N	-	N	-	D	-	-	-	D	D	D	D	N	D	-	N	N	N	D
Phylum
Actinobacteria	↓																											↓
Bacteroidetes					↓																					↓
Firmicutes												↓
Proteobacteria												↑														↑			↑	↓
Class
Actinobacteria																									↑					↓
Bacilli		↑			↑																									↓
Bacteroidia					↓																				↓
Betaproteobacteria					↓																				↑					↓
Clostridia	↓											↓													↓
Deltaproteobacteria					↓
Epsilonproteobacteria																									↑
Erysipelotrichi																									↓
Flavobacteriia																									↓
Fusobacteriia																									↑
Gammaproteobacteria					↑																				↑				↑
Verrucomicrobiae																									↓
Order
Actinomycetales		↑			↑	↓
Bacillales					↑
Bacteroidales					↓															↓	↓				↓
Bifidobacteriales	↓				↓															↓					↓
Burkholderiales					↓																				↑
Campylobacterales																									↑
Clostridiales	↓															↓				↓	↓	↓	↓		↓
Coriobacteriales	↓	↓
Desulfovibrionales					↓
Flavobacteriales																									↓
Enterobacteriales					↑															↑									↑
Erysipelotrichales						↓														↓					↓
Fusobacteriales						↑														↑					↑
Gemellales		↑																		↑					↑
Lactobacillales		↑			↑	↓										↑			↑
Micrococcales	↑
Neisseriales																				↑					↑
Pasteurellales																				↑					↑
Propionibacteriales	↑
Pseudomonadales						↑																							↑
Rhizobiales						↓						↑
Sphingobacteriales																														↓
Spirochaetales						↓
Streptophyta																↑
Turicibacterales					↓															↓
Verrucomicrobiales																									↓
Family
Acidaminococcaceae						↓
Actinomycetaceae		↑			↑
Aerococcaceae	↑
Alcaligenaceae					↓																				↑	↓	↑
Bacteroidaceae																				↓						↓	↓
Barnesiellaceae																											↓
Bifidobacteriaceae	↓				↓															↓	↓
Campylobacteraceae																									↑
Carnobacteriaceae		↑
Christensenellaceae																				↓
Clostridiaceae		↓			↓	↓									↑	↑				↓			↓		↓
Comamonadaceae						↓														↑
Coriobacteriaceas	↓	↓															↓													↓
Desulfovibrionaceae					↓
Enterobacteriacese					↑		↑									↑				↑	↑		↑			↑	↑		↑	↓
Enterococcaceae		↑			↑															↑
Erysipelotrichaceae						↓														↓	↓				↓					↑
Flavobacteriaceae																														↓
Fusobacteriaceae						↑														↑	↑				↑
Gemellaceae		↑																		↑	↑				↑
Helicobacteraceae																				↑					↑
Lachnospiraceae	↓						↓		↓								↓			↓			↓	↓	↓	↑	↑
Lactobacillaceae						↓
Micrococcaceae	↑																			↑
Mogibacteriaceae		↓
Moraxellaceae						↑
Neisseriaceae																				↑	↑									↓
Odoribacteraceae																											↓
Pasteurellaceae							↑													↑	↑				↑	↑
Peptostreptococcaceae																↑														↑
Planococcaceae					↑
Porphyromonadaceae															↑					↓					↓	↓	↓
Promicromonosporaceae		↑
Propionibacteriaceae	↑
Pseudomonadaceae																										↓			↑
Rhodocyclaceae																				↑
Rikenellaceae																											↓
Ruminococcaceae	↓	↓			↓		↓		↓			↓								↓			↓	↑			↑
Spirochaetaceae						↓																								↑
Streptococcaceae					↑	↓																								↓
Turicibacteraceae					↓															↓
Veillonellaceae	↑																			↑	↑								↑
Verrucomicrobiaceae																									↓					↑
Genus
Abiotrophia	↑								↑
Acinetobacter						↑
Actinomyces		↑	↑		↑			↑	↑															↓
Adlercreutzia				↓
Aggregatibacter											↑												↑
Akkermansia							↓	↓								↓
Alistipes			↓		↓			↓	↓
Anaerococcus	↑								↑
Anaerotruncus			↓					↓	↓
Anaerostipes	↓		↓		↓		↑	↓	↓											↓
Atopobium			↑						↓																				↑
Bacillus																														↓
Bacteroides			↓					↓					↓						↓					↑
Bifidobacterium	↓				↓			↓	↓	↓			↓			↑	↓						↓	↑
Bilophila			↓		↓			↓	↓
Blautia					↓			↓															↓	↑
Butyricicoccus			↓
Campylobacter																							↑							↓
Catabacter									↓
Citrobacter								↑
Clostridium		↓		↓		↓		↓	↓											↓				↓						↓
Collinsella								↓																						↓
Coprobacillus								↑
Coprococcus		↓	↓	↓	↓			↓	↓			↓								↓			↓	↑
Corynebacterium	↑	↑	↑
Cupriavidus																														↑
Dehalobacterium																								↓
Desulfovibrio								↓
Dialister			↓					↓	↓											↑			↑						↑
Dorea			↓				↑	↓												↓			↓	↑						↓
Eggerthella								↑	↑
Eikenella																				↑
Enterobacter								↑								↑
Enterococcus		↑	↑	↑	↑		↑	↑								↑		↑												↓
Epulopiscium																						↑
Erysipelatoclostridium	↓																						↓
Erwinia																↑				↑
Escherichia								↑	↑									↑
Eubacterium								↓			↓		↓
Faecalibacterium			↓	↓	↓			↓	↓							↓			↓									↑		↓
Flavonifractor	↓		↓
Fusicatenibacter			↓
Fusobacterium			↓			↑		↑												↑		↑	↑
Gemella								↑	↑
Gemmiger		↓		↓
Granulicatella	↑	↑	↑					↑
Haemophilus			↓													↑							↑
Holdemanella						↓
Holdemania								↓												↓			↓
Hungatella	↓		↓
Intestinibacter						↓
Kingella																↑														↓
Klebsiella	↓				↑			↑
Lachnoclostridium			↓
Lachnospira			↓		↓				↓							↓				↓
Lactobacillus						↓		↑																						↓
Lactococcus								↓	↑
Leuconostoc																														↓
Malikia											↑
Megamonas	↑
Megasphaera						↓			↑
Methanobrevibacter							↓
Methyloversatilis																								↓
Mitsuokella						↓
Mogibacterium									↑
Moraxella																														↑
Odoribacter			↓		↓			↓																↓
Oribacterium											↑
Oscillospira												↓												↑
Undibacterium																														↑
Paludibacter						↑
Pantoea																↑
Parabacteroides			↓				↓	↓	↓											↓
Parasutterella			↓
Parvimonas	↑								↑
Pediococcus	↑							↑
Peptoclostridium	↓
Peptococcus																								↑
Peptoniphilus									↑
Peptostreptococcus						↑			↑
Phascolarctobacterium			↓				↓																						↑
Porphyromonas																				↑
Prevotella								↓	↑
Propionibacterium	↑
Proteus								↑
Pseudobutyrivibrio									↓
Pseudomonas																													↑
Psychrobacter						↑
Roseburia			↓	↓	↓	↓		↓	↓		↓	↓				↓						↓	↓						↓
Rothia	↑		↑					↑
Ruminiclostridium			↓	↓		↓
Ruminococcus		↓	↓		↓	↓		↓	↓											↓
Serratia																↑
Slackia									↓
SMB53					↓																			↓
Staphylococcus																				↑
Streptococcus		↑	↑		↑	↓		↑	↑							↑								↓
Subdoligranulum			↓						↓		↓	↓
Sutterella					↓			↑			↑									↑				↑
Tepidimonas																														↑
Terrahaemophilus											↑
Tessaracoccus																														↑
Tyzzerella			↓
Turicibacter					↓	↓			↓											↓			↓
Veillonella	↓				↑		↑	↑								↑								↓					↑
Victivallis																														↑

## Sheet: Supplementary Table 3
Supplementary Table 3. Gut microbiota alterations in pediatric patients with UC compared to controls at different taxonomies. “↑” = higher α diversity or bacteria are more abundant, in UC compared to control; “↓” = Lower α diversity or bacteria are less abundant, in UC compared to control; “D” = bacterial β-diversity differ between UC patients compared to controls; “N” = No difference in α divers…
Study	Nusbaum	Iwasawa	Michail	Malham	Knoll	Jacobs	Maukonen	Nwosu	Aomatsu	Haberman	Alipour	Hansen	Shah	Mottawea	SjoÈberg
α-dicersity	Stool	Stool	Stool	Stool	Stool	Stool	Stool	Stool	Stool	Ileal biopsy	Ileal biopsy	Ileal biopsy	Colonic biopsy	Mucosal–luminal interface	Duodenal fluid
Richness	↓	↓	↓	↓	↓	↓	↓	N	-	-	↓	N	N	N	↓
Diversity	↓	↓	↓	↓	↓	↓	↓	N	-	-	↓	N	N	N	-
β-diversity	N	D	-	N	-	D	-	-	-	D	N	N	D	N	D
Phylum
Bacteroidetes															↓
Firmicutes			↓		↓
Fusobacteria			↑
Lentisphaerae			↓
Proteobacteria			↑											↑	↓
Spirochaetes			↑
Verrucomicrobiae			↓		↑
Class
Actinobacteridae			↓
Alphaproteobacteria			↓
Bacilli			↓												↓
Bacteroidia										↓
Betaproteobacteria			↓												↓
Clostridia	↓		↓		↓					↓					↓
Coriobacteridae			↓
Deltaproteobacteria			↓
Erysipelotrichi			↓							↓
Flavobacteriia										↓
Epsilonproteobacteria			↓
Gammaproteobacteria			↓		↑
Verrucomicrobiae					↑					↓
Order
Bacteroidales										↓
Bifidobacteriales										↓
Clostridiales					↓					↓			↓
Flavobacteriales										↓
Enterobacteriales					↑
Erysipelotrichales										↓
Lactobacillales									↑
Pasteurellales														↑
Sphingobacteriales															↓
Streptophyta						↑
Verrucomicrobiales					↑					↓
Family
Alcaligenaceae											↓
Bacteroidaceae					↑						↑
Barnesiellaceae											↓
Bifidobacteriaceae										↑
Clostridiaceae					↑					↓
Comamonadaceae															↓
Coriobacteriaceas							↓								↓
Enterobacteriacese					↑	↑					↑
Erysipelotrichaceae										↓
Eubacteriaceae					↓
Intrasporangiaceae															↓
Lachnospiraceae	↓						↓			↓	↓		↓	↓
Leptotrichiaceae															↓
Neisseriaceae										↑
Odoribacteraceae											↓
Pasteurellaceae														↑
Porphyromonadaceae					↓					↓	↓		↑	↓
Prevotellaceae														↑
Rikenellaceae											↓		↓	↓
Ruminococcaceae										↑	↓		↓
Veillonellaceae						↓								↑
Verrucomicrobiaceae					↑					↓
Genus
Acinetobacter															↑
Akkermansia						↓
Alistipes						↓								↓
Anaerococcus					↑	↓									↓
Anaeroglobus															↑
Anaerostipes	↓	↓
Arcobacter															↓
Bacillus															↓
Bacteroides					↑				↓				↓
Bifidobacterium	↑						↓						↑
Bilophila					↓
Blautia														↓	↓
Bulleidia															↑
Chryseobacterium															↓
Citrobacter													↑
Clostridium					↑								↓	↓	↓
Collinsella														↓	↓
Coprococcus													↑
Corynebacterium													↑
Cupriavidus															↑
Desulfovibrio						↓
Enterobacter		↑
Enterococcus		↑				↑									↓
Escherichaia					↑
Eubacterium		↓			↓
Faecalibacterium	↑	↓													↓
Geobacillus													↑
Haemophilus						↑		↑						↑
Kocuria															↓
Lactobacillus								↑							↓
Odoribacter														↓
Oscillospira						↓							↓
pantoea														↑
Parabacteroides		↓			↑									↓	↓
Pelomonas															↓
Prevotella														↑
Roseburia	↓	↓											↓
Ruminococcus		↓				↓							↓
Sporacetigenium															↓
Streptococcus						↑
Subdoligranulum															↓
Turicibacter						↑
Veillonella						↑								↑

## Sheet: Supplementary Table 4
Supplementary Table 4. Gut microbiota alterations in pediatric patients with IBD compared to controls at different taxonomies. “↑” = higher α diversity or bacteria are more abundant, in IBD compared to control; “↓” = Lower α diversity or bacteria are less abundant, in IBD compared to control; “D” = bacterial β-diversity differ between IBD patients compared to controls; “N” = No difference in α di…
Study	Sila	Olbjørn	Fernandes	Knoll	Shaw	Hourigan	Papa	Zhang	SjoÈberg
Smple	Stool	Stool	Stool	Stool	Stool	Stool	Stool	Mucosal biopsy	Duodenal fluid
α-dicersity
Richness	↓	↓	-	↓	↓	↓	↓	-	-
Diversity	↓	↓	-	↓	↓	↓	↓	-	-
β-diversity	D	D	-	-	D	N	-	D	D
Phylum
Ascomycota								↑
Firmicutes				↓
Proteobacteria								↑	↓
Spirochaetes								↑
Verrucomicrobia								↑
Class
Bacilli									↓
Betaproteobacteria									↓
Clostridia				↓					↓
Gammaproteobacteria				↑			↑
Order
Clostridiales				↓
Enterobacteriales				↑			↑
Sphingobacteriales									↓
Family
Bacteroidaceae				↑
Clostridiaceae				↑
Coriobacteriaceas									↓
Enterobacteriacese						↑	↑
Eubacteriaceae				↓
Leuconostocaceae						↑
Peptostreptococcaceae						↑
Pseudomonadaceae						↑
Rikenellaceae						↓
Sphingomonadaceae						↑
Genus
Acinetobacter						↑
Acidovorax						↑
Actinobacillus					↑	↑
Akkermansia								↑
Anaerostipes						↓
Bacillus	↓					↑			↓
Bacteroides			↓	↑		↓
Bifidobacterium		↓
Bilophila								↑
Brachyspira								↑
Candida								↑
Cellulosilyticum								↓
Citrobacter	↓				↑
Clostridium	↓			↑					↓
Collinsella									↓
Coprococcus					↓
Corynebacterium						↑
Cupriavidus									↑
Enterobacter	↑							↑
Enterococcus									↓
Escherichia					↑		↑	↑
Eubacterium		↓		↓
Faecalibacterium								↑
Gemella								↑
Haemophilus			↑		↑
Holdemanella								↑
Klebsiella								↑
Kocuria									↓
Lachnospira						↓
Lactobacillus	↓								↓
Megasphaera						↑
Mycobacterium						↑
Odoribacter						↓		↑
Oscillospira			↑			↓
Paenibacillus	↓
Pantoea					↑
Parabacteroides						↓			↓
Phascolarctobacterium								↑
Prevotella		↑						↑
Roseburia						↓
Ruminococcus			↓		↓
Streptococcus	↑		↑					↑
Xenorhabdus					↑
Veillonella					↑	↑
